# Supplementary material for: Integration of Biofunctional Molecules into 3D-Printed Polymeric Micro-/Nanostructures
Source: Polymers (Basel). 2022 Mar 25;14(7):1327. doi: 10.3390/polym14071327 (PMC9002480; doi:10.3390/polym14071327)
Supplement: Supplementary file 1 [file polymers-14-01327-s001.zip]

Archive with 1 entries (1 files):
- polymers-1649443-supplementary(1).pdf
